# Supplementary material for: Maternal Intake of Either Fructose or the Artificial Sweetener Acesulfame-K Results in Differential and Sex-Specific Alterations in Markers of Skin Inflammation and Wound Healing Responsiveness in Mouse Offspring: A Pilot Study
Source: Nutrients. 2023 May 29;15(11):2534. doi: 10.3390/nu15112534 (PMC10255090; doi:10.3390/nu15112534)
Supplement: Supplementary file 1 [file nutrients-15-02534-s001.zip]

Archive with 1 entries (1 files):
- nutrients-2347140-supplementary.pdf
